# Supplementary material for: Bio-stabilisation of granite residual soil using indigenous microorganisms
Source: PLoS One. 2025 Nov 10;20(11):e0336489. doi: 10.1371/journal.pone.0336489 (PMC12599943; doi:10.1371/journal.pone.0336489)
Supplement: S1 Data — (ZIP) [file pone.0336489.s002.zip]

Archive with 2 entries (1 files):
- Minimum dataset/
- Minimum dataset/Minimum Dataset of Direct Shear Tests on Microbially Improved Granite Residual Soil.xlsx
