# Supplementary material for: Bio-stabilisation of granite residual soil using indigenous microorganisms
Source: PLoS One. 2025 Nov 10;20(11):e0336489. doi: 10.1371/journal.pone.0336489 (PMC12599943; doi:10.1371/journal.pone.0336489)
Supplement: S1 Data — (ZIP) [file pone.0336489.s002.zip › Minimum dataset/Minimum Dataset of Direct Shear Tests on Microbially Improved Granite Residual Soil.xlsx]

## Sheet: 100Kpa-A
Original Data of Direct Shear Test Results for Different Bacterial Strains Used in the Improvement of Granite Residual Soil
Shear displacement	Shear stress	Shear displacement	Shear stress	Shear displacement	Shear stress	Shear displacement	Shear stress
mm	kPa	mm	kPa	mm	kPa	mm	kPa
granite residual soil		J1N2		J2N2		J3N2
0	0	0	0	0	0	0	0
8	19.2	12	12.2	5	24	5	24
17	36.8	20	30.5	9	49.6	10	48
26	54.4	24	54.9	15	72	15	72
37	68.8	30	76.3	20	96	10	48
48	83.2	34	100.7	27	116.8	15	72
59	97.6	38	125.1	36	145.4	21	94.4
72	108.8	43	148	44	162.6	25	120
86	118.4	45	175.5	50	172.6	30	144
102	124.8	50	198.4	55	182.6	35	168
120	128	55	221.3	64	191.4	40	192
140	128	60	244.2	72	200.3	47	212.8
162	124.8	66	265.5	82	210.3	54	233.6
186	118.4	71	288.4	91	218.9	57	260.8
210	112	77	309.8	103	227.9	65	280
234	105.6	83	331.1	111	231.75	71	302.4
252	98.3	92	347.9	118	231.5	78	323.2
		105	358.6	126	228.4	86	342.4
		112	350.8	134	224.6	96	358.4
		120	340.7	141	219.8	110	368
		129	329.9	150	215.4	120	362.5
		137	316.4	159	206.4	129	352.6
		145	303.5			137	341.62
		153	292.4			146	325.7
						153	314.96
						163	300.55

## Sheet: 200Kpa-A
Original Data of Direct Shear Test Results for Different Bacterial Strains Used in the Improvement of Granite Residual Soil
Shear displacement	Shear stress	Shear displacement	Shear stress	Shear displacement	Shear stress	Shear displacement	Shear stress
mm	kPa	mm	kPa	mm	kPa	mm	kPa
granite residual soil		J1N2		J2N2		J3N2
0	0	0	0	0	0	0	0
7	20.8	6	19.86	4	25.6	5	24
14	41.6	12	39.71	7	52.8	8	51.2
23	59.2	18	59.57	11	78.4	12	76.8
32	76.8	23	80.85	14	105.6	17	100.8
42	92.8	28	102.12	18	131.2	23	123.2
53	107.2	34	121.98	23	155.2	29	145.6
64	121.6	40	141.84	28	179.2	35	168
75	136	44	164.53	32	204.8	40	192
87	148.8	50	184.39	38	227.2	46	214.4
101	158.4	53	208.5	44	249.6	52	236.8
115	168	58	229.77	50	272	58	259.2
130	176	65	248.21	56	294.4	63	283.2
147	180.8	68	272.32	64	313.6	71	302.4
165	184	72	295.02	71	334.4	77	324.8
186	182.4	78	314.87	81	343.5	85	344
208	179.2	82	337.57	92	343.56	92	364.8
230	176	88	357.43	103	329.45	99	385.6
253	171.2	95	375.86	114	316.58	107	404.8
264	169.5	100	397.14	123	298.88	115	424
279	167.5	107	415.58	136	280.96	124	441.6
		115	432.6	146	270.6	135	456
		124	448.2			149	465.6
		133	445.6			169	465.6
		141	440.6			181	460.32
		152	433.7			195	453.69
		163	427.3			207	436.69
		174	420.1			219	420.55
		182	411.6

## Sheet: 300Kpa-A
Original Data of Direct Shear Test Results for Different Bacterial Strains Used in the Improvement of Granite Residual Soil
Shear displacement	Shear stress	Shear displacement	Shear stress	Shear displacement	Shear stress	Shear displacement	Shear stress
mm	kPa	mm	kPa	mm	kPa	mm	kPa
granite residual soil		J1N2		J2N2		J3N2
30	48	14	71.1	11	78.4	14	73.6
41	62.4	19	94.3	16	102.4	16	102.4
53	75.2	23	119	21	126.4	23	123.2
65	88	26	145.3	27	148.8	28	147.2
78	99.2	33	165.4	33	171.2	34	169.6
91	110.4	38	188.5	39	193.6	41	190.4
105	120	43	211.7	46	214.4	47	212.8
119	129.6	48	234.9	54	233.6	54	233.6
134	137.6	52	259.6	61	254.4	61	254.4
149	145.6	57	282.8	68	275.2	67	276.8
165	152	62	306	76	294.4	74	297.6
181	158.4	66	330.7	86	310.4	83	315.2
196	166.4	70	355.4	96	326.4	92	337.8
212	172.8	77	375.5	107	340.8	101	360.4
229	177.6	83	397.2	118	355.2	112	380.8
246	182.4	88	420.3	131	366.4	125	400.1
260	192	94	442	146	384.4	139	412.8
279	193.6	99	465.2	162	392.8	152	426.9
299	193.6	105	486.8	180	405.6	163	434.2
317	196.8	114	503.8	198	419.9	174	440.6
335	200	124	520.8	218	432.6	187	450.8
354	201.6	132	537.8	230	435.6	199	454.6
373	203.2	143	536.3	248	442.2	213	459.2
392	204.8	153	535.2	265	450.5	229	465.6
411	206.4	162	519.5	285	455.3	247	468.8
430	208	171	508.8	298	454.6	267	468.8
449	209.6	183	499.9	310	454.6	289	464
469	209.6	191	486.6	328	451.3	305	460
489	209.6			346	448.3	315	456
510	208			360	445.5	326	450
530	208			370	442.6	342	444.8
551	206.4					351	440.3
572	204.8

## Sheet: 100Kpa-B
Original data of direct shear test results of granite residual soil improved by different concentrations of cementing solution
Shear displacement	Shear stress	Shear displacement	Shear stress	Shear displacement	Shear stress	Shear displacement	Shear stress
mm	kPa	mm	kPa	mm	kPa	mm	kPa
granite residual soil		J3N1		J3N2		J3N3
0	0	0	0	0	0	0	0
8	19.2	15	8	5	24	13	11.2
17	36.8	23	27.2	10	48	22	28.8
26	54.4	29	49.6	15	72	32	44.8
37	68.8	35	72	21	94.4	38	67.2
48	83.2	43	91.2	25	120	44	89.6
59	97.6	51	110.4	30	144	50	112
72	108.8	57	132.8	35	168	56	134.4
86	118.4	63	155.2	40	192	60	160
102	124.8	71	174.4	47	212.8	66	182.4
120	128	77	196.8	54	233.6	70	208
140	128	83	219.2	57	260.8	76	230.4
150	126.98	91	238.4	65	280	81	254.4
162	124.8	98	259.2	71	302.4	86	278.4
174	120.85	106	278.4	78	323.2	91	302.4
186	115.4	114	297.6	86	342.4	96	326.4
196	110.56	124	313.6	96	358.4	102	348.8
		135	328	110	368	107	372.8
		147	340.8	118	358.8	113	395.2
		158	339	126	347.7	118	419.2
		170	337	134	339.6	124	441.6
		183	319.9	142	323.5	130	464
		192	309.1	150	312.4	137	484.8
		206	293.1	158	302.3	145	504
		219	276.9			153	499
						161	488
						170	475.1
						178	463.1
						186	447.2
						195	438.2

## Sheet: 200Kpa-B
Original data of direct shear test results of granite residual soil improved by different concentrations of cementing solution
Shear displacement	Shear stress	Shear displacement	Shear stress	Shear displacement	Shear stress	Shear displacement	Shear stress
mm	kPa	mm	kPa	mm	kPa	mm	kPa
granite residual soil		J3N1		J3N2		J3N3
0	0	0	0	0	0	0	0
7	20.8	4	25.6	5	24	14	9.6
14	41.6	8	51.2	8	51.2	20	32
23	59.2	14	73.6	12	76.8	26	54.4
32	76.8	20	96	17	100.8	30	80
42	92.8	26	118.4	23	123.2	36	102.4
53	107.2	33	139.2	29	145.6	40	128
64	121.6	40	160	35	168	46	150.4
75	136	45	184	40	192	51	174.4
87	148.8	52	204.8	46	214.4	57	196.8
101	158.4	58	227.2	52	236.8	62	220.8
115	168	65	248	58	259.2	67	244.8
130	176	73	267.2	63	283.2	73	267.2
147	180.8	82	284.8	71	302.4	77	292.8
165	184	92	300.8	77	324.8	84	313.6
186	182.4	104	313.6	85	344	87	340.8
208	179.2	116	326.4	92	364.8	94	361.6
230	176	127	340.8	99	385.6	100	384
253	171.2	136	358.4	107	404.8	106	406.4
264	169.5	150	368	115	424	113	427.2
279	167.5	166	374.4	124	441.6	120	448
		175	373.85	135	456	129	465.6
		188	371.2	149	465.6	138	483.2
		197	369.8	169	465.6	147	500.8
		204	367.5	180	447.9	160	512
		212	358.7	191	434.3	174	508.6
		226	348.9	202	420.7	185	504
				214	403.5	194	499.7
				225	387.4	202	486.9
				236	371.8	214	473.6
						227	468.8

## Sheet: 300Kpa-B
Original data of direct shear test results of granite residual soil improved by different concentrations of cementing solution
Shear displacement	Shear stress	Shear displacement	Shear stress	Shear displacement	Shear stress	Shear displacement	Shear stress
mm	kPa	mm	kPa	mm	kPa	mm	kPa
granite residual soil		J3N1		J3N2		J3N3
0	0	0	0	0	0	0	0
8	19.2	5	24	3	27.2	4	25.6
19	33.6	9	49.6	7	52.8	7	52.8
30	48	13	75.2	14	73.6	11	78.4
41	62.4	19	97.6	16	102.4	15	104
53	75.2	23	123.2	23	123.2	20	128
65	88	29	145.6	28	147.2	24	153.6
78	99.2	36	166.4	34	169.6	28	179.2
91	110.4	40	192	41	190.4	34	201.6
105	120	47	212.8	47	212.8	38	227.2
119	129.6	54	233.6	54	233.6	43	251.2
134	137.6	60	256	61	254.4	47	276.8
149	145.6	66	278.4	67	276.8	52	300.8
165	152	74	297.6	74	297.6	57	324.8
181	158.4	83	315.2	83	315.2	62	348.8
196	166.4	94	329.6	92	332.8	67	372.8
212	172.8	104	345.6	101	350.4	74	393.6
229	177.6	117	356.8	112	364.8	77	420.8
246	182.4	132	364.8	125	376	84	441.6
260	192	148	371.2	139	385.6	90	464
279	193.6	161	382.4	152	396.8	97	484.8
299	193.6	173	395.2	163	411.2	104	505.6
317	196.8	184	409.6	174	425.6	112	524.8
335	200	198	419.2	187	436.8	119	545.6
354	201.6	214	425.6	199	449.6	127	564.8
373	203.2	233	427.2	213	459.2	136	582.4
392	204.8	242	426.7	229	465.6	145	600
411	206.4	254	425.6	247	468.8	155	616
430	208	265	423.9	267	468.8	166	630.4
449	209.6	277	420.8	280	465.3	177	644.8
469	209.6	286	416.7	290	464	189	657.6
489	209.6	305	412.9	300	460.2	202	668.8
510	208			315	456	216	678.4
530	208			326	450.3	232	684.8
551	206.4					250	688
572	204.8					272	684.8
						298	675.2
						316	666.8
						329	657.6
						340	646.5
						352	636.4

## Sheet: Shear strength index
Original data of shear strength Index of improved granite residual soil
Vertical stress	Shear strength	Shear strength	Shear strength	Shear strength	Shear strength	Shear strength	Shear strength	Shear strength	Shear strength	Shear strength
kPa	kPa	kPa	kPa	kPa	kPa	kPa	kPa	kPa	kPa	kPa
	granite residual soil	J1N1	J1N2	J1N3	J2N1	J2N2	J2N3	J3N1	J3N2	J3N3
100	128	222.74	358.6	457.6	189.51	231.75	265.6	340.8	368	504
200	184	280.4	448.2	484.8	273.42	343.51	422.4	374.4	465.6	512
300	209.6	338.12	537.8	680	357.33	455.26	545.6	427.2	468.8	688

## Sheet: Shear strength index-2
Graphing Data of Cohesion and Internal Friction Angle under Various Improvement Conditions
concentration of the cementing solution	cohesion	internal friction angle	cohesion	internal friction angle	cohesion	internal friction angle	cohesion	internal friction angle
mol/L	kPa	°	kPa	°	kPa	°	kPa	°
	J1	J1	J2	J2	J3	J3	granite residual soil	granite residual soil
0	92.2667	22.2	92.2667	22.2	92.2667	22.2	92.2667	22.2
0.5	165.04	29.98	105.6	40	294.4	23.36	92.2667	22.2
1	269	41.86	120	48.04	333.33	26.75	92.2667	22.2
2	318.4	48.04	131.2	54.46	384	42.61	92.2667	22.2
